# Supplementary material for: A conversational agent as a virtual therapist for patients diagnosed with schizophrenia: A preliminary study
Source: PLoS One. 2026 Feb 27;21(2):e0343519. doi: 10.1371/journal.pone.0343519 (PMC12948111; doi:10.1371/journal.pone.0343519)
Supplement: S2. Table — (XLSX) [file pone.0343519.s002.xlsx]

## Sheet: Podsumowanie liczbowe
ID	1. Terabot's statements were understandable to me.	2. I felt that Terabot understood what I wanted to tell him.	3. I felt that Terabot understood my emotions.	4. The questions asked by Terabot were accurate.	4. The questions asked by Terabot were accurate.2	6. Terabot's statements sounded natural	7. Terabot spoke too fast for me.	8. I like to talk to Terabot.	9. The presence of another person was helpful to me.	10. Terabot looks nice.	11. I feel that therapy with Terabot has helped me.	12. Computer methods such as Terabot can be used in therapy.	What did you like most about exercising with Terabot?	What did you like the LEAST about practicing with Terabot?	stuttering
1	4	3	4	4	4	4	2	3	4	4	3	4	Exercises	Freezing your computer	In general, everything was fine
2	5	4	4	4	4	4	2	4	4	5	4	4	He was interested in my problems	o.k	interesting
3	5	4	4	4	5	5	1	4	4	4	4	3	Exercises	Technical Issues
4	4	2	3	2	4	3	2	2	4	4	3	3	Some of the questions asked were relevant	not fully understanding my answer, which made it more difficult to continue the conversation	Someday I hope it will be a conversation on a higher, more understandable level
5	3	3	3	3	3	3	1	4	4	4	2	3	3	3	3
6	5	3	4	4	4	5	4	4	4	4	4	4	Relaxation exercises	Terabot freezing and stuttering
7	4	5	3	4	4	2	1	5	4	5	4	5	What I liked most about practicing with the terabot was that it looked natural, I felt good in its company and it helped me during therapy, because the emotions we discussed are well known to me	The fact that some questions were not very precise and sometimes crashed	I am glad that I could take part in the research on this project. I recommend myself for the future :)
8	4	2	1	4	3	3	1	3	4	2	1	1	Moving image of a terabot	you have to repeat something or say something differently when you don't understand	It's hard to be honest with the machine, you don't know where it will go..!?
9	4	2	4	4	4	4	1	5	5	4	4	5	I liked the terabot itself	Everything was fine	I'm happy with the Terabot test
10	5	3	4	5	5	4	2	4	4	4	4	3	calm voice	yes
11	5	4	4	4	5	4	2	4	4	4	4	4	Formulated questions and accuracy of statements.	It is difficult to choose material adequate to the situation of the participant-patient.	TERABOT is a type of computer therapy, I think it is a very helpful and popularized exercise
12	4	3	2	3	4	4	2	2	4	4	3	4	New to work with a robot	nothing
13	4	5	4	4	4	4	2	2	5	4	4	3	Exercises	Telling your emotions.	It was a good conversation overall
14	4	3	4	4	4	2	2	3	4	4	4	3	I don't know what I liked the most	Terabot didn't quite understand me
15	3	2	2	3	4	2	2	3	4	3	3	3
16	3	2	2	4	1	4	1	1	3	3	1	3		lack of specific answers/meaning of words after my answer - some were the opposite of what I was saying, it concerns emotions.
17	4	2	2	3	2	4	1	2	4	4	2	2	That I could talk to someone	That the terabot was only about moving on to exercises, he didn't want to know the details
18	3	1	1	2	2	2	3	1	3	3	1	3	nothing	Suggested exercises
19	4	4	2	2	3	4	2	2	4	2	3	3	Time spent	Answer questions
20	4	3	2	3	4	3	2	3	3	3	4	3	relaxation exercises	The same statements with each answer.
21	5	5	5	5	5	5	4	4	4	5	4	4	Starting an interesting discussion.	There was nothing like that.
22	5	1	1	1	1	4	1	1	3	3	1	1	The opportunity to take advantage and try out a new form of therapy.	The functioning of the bot, communication problems. Simple statements on my part were not understood properly or not at all and caused, for example, no response from the bot.	Personally, I think that this type of therapy does not fulfill its role so far. The exercises given during 5 sessions with Terabot were not helpful to me in any way and seemed repetitive regardless of the emotion chosen to be worked through.
23	4	3	4	4	4	2	4	4	3	4	3	4	What I like the most is the objectivity when interacting with Terabot.	The best were relaxation exercises aimed at improving contact with the environment, while experiencing the reality of the "here and now".	I think it may prove helpful for future generations.
24	5	4	4	3	5	4	1	3	1	5	3	5	modernity	monotony	Terabot is a cool and modern form of therapy
25	5	4	3	4	2	4	1	2	2	2	4	5	suggested exercises that I can later use in my life	the impression that the Terabot's face is smiling	sometimes Terabot didn't understand me, when I answered, I had to put it in different words
26	4	4	4	3	4	4	2	2	2	4	4	4	He understood emotions
27	4	2	2	4	4	3	1	3	2	4	4	4	Relaxation method	he didn't always understand my commands	I recommend it to everyone who wants to work on their own emotions
28	5	4	4	4	4	1	1	1	3	4	3	1	Calm way of speaking	Too long interactions, completely artificial.	A Terabot would be better if it had an uncovered face and a natural expression. A computer is not a human being.
29	4	4	4	4	4	2	2	2	2	4	4	3	The fact that he understood my statements	A bit artificiality of his questions
30	4	2	2	4	4	3	1	4	3	4	3	5	A unique approach	too much light intensity	If it develops, it can really be something helpful
31	5	3	2	2	4	5	1	4	5	2	3	2	Comfort	No additional questions asked	Pomocne dla osób bez diagnozy , na stronie infolini .
32	5	4	2	4	4	4	2	4	4	5	4	4	A friendly voice and eyes	stuttering	The final exercises were effective :)

## Sheet: _56F9DC9755BA473782653E2940F9
nCJQO3jNiEWbz5e3Yp4vD18C6Fs0cD9Lrw9l653hYaFURTlCRktWQVgyNUtDWlBRTVBMVTJWNUFXUi4u
Form1
{64d880a8-5991-4d27-8955-c7cba9ecc3bd}
